# Supplementary material for: Focal adhesion proteins confer smooth muscle anoikis resistance and protection against aortic aneurysm and dissection
Source: JCI Insight. 2026 Mar 24;11(9):e195291. doi: 10.1172/jci.insight.195291 (PMC13232016; doi:10.1172/jci.insight.195291)
Supplement: Supporting data values [file jciinsight-11-195291-s025.xlsx]

## Sheet: Fig.1F
IHC staining. Quantification with ImagePro. Values: Integrated Optical Density
FAK			ILK			VCL
Healthy aorta	TAA		Healthy aorta	TAA		Healthy aorta	TAA
127.31	67.76		526.21	177.32		353.68	97.9
147.78	103.142		676	269.34		435.05	78.98
155.97	72.42		741.29	84.04		401.92	111.42
175.51	110.65		726.03	86.99		288.27	149.7
183.6	107.38		811	51.19		256.87	63.77
165.66	172.9			78.23		385.98	131.48

## Sheet: Fig.2B
Survival analysis. 0 = survival; 1 = death
		Genotype
Mouse ID	Time at event	Ptk2SMC+/+	Ptk2SMC+/-	Ptk2SMC-/-
1501	28	0
1503	28	0
2039	28	0
2062	28	0
2064	28	0
2129	28	0
2127	28	0
2193	28	0
2194	28	0
2197	28	0
2647	28	0
2648	28	0
2650	28	0
2654	28	0
2655	28	0
3956	28	0
3957	28	0
3959	28	0
1502	28		0
1563	28		0
1564	28		0
2040	28		0
2041	28		0
2061	28		0
2063	28		0
2130	28		0
2124	28		0
2126	28		0
2128	28		0
2192	28		0
2195	28		0
2196	28		0
2198	28		0
2649	20		1
2653	21		1
2656	28		0
3115	28		0
3313	28		0
3314	28		0
2060	28			0
2059	28			0
2131	16			1
2125	17			1
2651	20			1
3114	28			0
3116	28			0
3311	28		0
3312	15			1
3561	28			0
3563	28			0
3564	28		0
3661	28		0
3668	26			0
3669	26			0
3670	28		0
3671	28		0
3672	28		0
3673	25		1
3958	23		1
3960	19			1
4140	23		1
4141	26		1
4142	25		1
4309	27		1
4310	28		0
5556	28			0
5557	28			0
5558	28	0
5534	15		1
5535	15		1
5536	11		1
5537	11		1
5538	28	0
5539	28			0
5540	18		1
5541	28	0
5542	13			1
5543	13			1
5544	10	1
5545	28	0
5546	28			1
5547	28		0
5548	28		0
5549	13			1
5550	28		0
5551	11			1
5552	28		0
5597	28		0
5598	28	0
		n= 24	n=44	n=21

## Sheet: Fig.2F
Maximal aortic diameter (mm)
Ptk2SMC+/+	Ptk2SMC+/-	Ptk2SMC-/-
1.26012	1.58865	1.33
1.18	1.42	1.494
1.1	1.375	1.271
0.976	1.292	2.329
0.998	1.366	1.237
1.168	1.373	1.224
1.418	2.068	2.288
1.032	1.033	1.423
1.17	1.759	1.562
	1.604	2.102
	1.275
	1.732
	1.244
	1.481

## Sheet: Fig.2H
Average medial thickness (um)
Ptk2SMC+/+	Ptk2SMC+/-	Ptk2SMC-/-
124.723	168	172.617
122.974	138	142.785
174.316	187	204.816
126.612	175	164.372
132.45	173	177.731
149.5		180.738

## Sheet: Fig.3C
IF quantification in Ptk2SMC+/+ and Ptk2SMC-/- aortas: VCL+/YFP+ and ILK+/YFP+
VCL			ILK
Ptk2SMC+/+	Ptk2SMC-/-		Ptk2SMC+/+	Ptk2SMC-/-
0.251764	0.069204		0.943846	0.517853
0.101737	0.127173		0.969	0.432833
0.167067	0.0153116		2.07234	0.215212
0.331439	0.0196983		1.54652	0.559984
0.150294	0.00260371		1.2086	0.126699

## Sheet: Fig.4B
Survival analysis. 0 = survival; 1 = death
		Genotype							Genotype
Mouse ID	Time at event (days)	VclSMC+/+	VclSMC+/-	VclSMC-/-			Mouse ID	Time at event (days)	IlkSMC+/+	IlkSMC+/-	IlkSMC-/-
2911	28	0					2428	28	0
2914	28	0					2458	28	0
3093	28	0					2673	28	0
3094	28	0					2678	28	0
3095	26	1					2679	28	0
3096	28	0					2680	28	0
3118	28	0					2681	28	0
3479	28	0					3107	28	0
3556	28	0					3108	28	0
3558	28	0					3478	28	0
3569	28	0					3475	28	0
3570	15	1					3469	28	0
3644	28	0					2310	28		0
3646	28	0					2312	28		0
3647	28	0					2313	28		0
3649	28	0					2316	28		0
3650	28	0					2394	15		1
2922	11		1				2427	28		0
2923	7			1			2455	28		0
2924	28			0			2674	17		1
3097	12		1				2676	28		0
3098	15		1				2677	28		0
3099	18		1				2315	28			0
3117	26		1				2456	28			0
3119	28			0			2457	28			0
3120	27		1				3112	28			0
3121	28		0				3470	28		0
3122	18			1			3471	28		0
3480	22		1				3472	28		0
3481	24			1			3473	28		0
3482	28			0			3474	28		0
3557	28		0				3476	28		0
3559	27		1				3477	28		0
3560	28			0			3954	21			1
3565	28		0				3579	27			1
3566	28		0				3578	25			1
3567	28		0				3955	18		1
3568	14			1			3112	28			0
3643	25			0			4147	21			1
3645	28		0				4148	27		1
3648	28		0				5559	28	0
3588	28		0				5560	28	0
3589	28		0				5561	28	0
3590	28		0				5562	28	0
3591	28		0				5553	28		0
4038	25		1				5554			0
4135	19			1			5555	28	0
4136	17			1			5591	15		1
5503	18			1			5592	28		0
5504	22			1			5593	28	0
5505	28			0			5594	28	0
5506	10			1			5595	27			1
5507	21	1					5596	28			0
5508	28			0			5599	28		0
5509	28	0					5600	27		1
5510	28	0					5601	28		0
5511	21			1			5602	28			0
5512	28			0					n=19	n=26	n=12
5513	11			1
5514	22			1
5515	28	1
5516	18		1
5517	28		0
5518	18		1
5519	6		1
5520	28		0
5521	28		0
5522	6		1
5523	28			0
5524	28			0
5525	28			0
5526	28			0
5527	23	1
5528	28	0
5529	28	0
5530	23		1
5531	28	0
5532	18	1
5533	28		0
5603	28	0
5604	28			0
5605	28	0
5606	28	0
5607	28		0
5608	28		0
5609	28	0
5610	28	0
		n=31	n=31	n=25

## Sheet: Fig.4E
Maximal aortic diameter (mm)
VclSMC+/+	VclSMC+/-	VclSMC-/-
1.205	1.433	1.339
0.89	1.293	1.495
1.199	2.21	1.356
1.115	1.462	1.309
1.04	1.506	1.31
0.997	1.218	2.61
1.126	1.678	1.43
1.227	2.569	1.447
1.448	1.531	1.538
1.254	1.285	1.929
1.173	1.398
1.039
1.2
1.468
1.407

## Sheet: Fig. 4F
Maximal aortic diameter (mm)
IlkSMC+/+	IlkSMC+/-	IlkSMC-/-
0.893	1.477	1.234
0.848	1.477	1.488
1.446	1.286	1.204
1.15	1.27	1.572
1.057	1.104	1.947
1.109	1.226	1.306
1.144	1.209	1.241
1.11	1.429	1.154
1.265	1.456	1.458
1.222	1.457
	1.397
	1.481
	1.19
	1.147
	1.9
	1.844

## Sheet: Fig.5B
TUNEL+/DAPI
Ptk2SMC+/+	Ptk2SMC-/-
22.7	41.23
14.08	36.73
10.82	36.87
17.07	33.2
8.72	30.71
	32.98
	29.12

## Sheet: Fig.5C
Ptk2 (FAK) transcript level normalized to Gapdh
shScr	shFAK
0.77	0.4532
1.16548	0.30774
0.891684	0.343077
0.88565	0.490601
1.28585	0.551445

[truncated: 19 more sheets: Fig.5F, Fig.5G, Fig.5I, Fig.5J, Fig.6C, Fig.7E, Fig.7H, Fig.8C, Fig.8E, Fig.8G, SFig.5, SFig.6B, SFig.7A, SFig.7B, SFig.7C, SFig.7D, SFig.8B, SFig.8C, SFig.10B]
